# Supplementary material for: A Multi-Laboratory, Multi-Platform Analysis of the Multi-Attribute Method
Source: Pharmaceuticals (Basel). 2025 Oct 25;18(11):1613. doi: 10.3390/ph18111613 (PMC12655225; doi:10.3390/ph18111613)
Supplement: Supplementary file 1 [file pharmaceuticals-18-01613-s001.zip]

Archive with 1 entries (1 files):
- pharmaceuticals-3844153-supplementary.pdf
